# Supplementary material for: Does regulation hold the key to optimizing lipopeptide production in Pseudomonas for biotechnology?
Source: Front Bioeng Biotechnol. 2024 Feb 27;12:1363183. doi: 10.3389/fbioe.2024.1363183 (PMC10928948; doi:10.3389/fbioe.2024.1363183)
Supplement: Supplementary file 1 [file Table1.XLSX]

## Sheet: Mono-producer
Lipopeptide	Abbreviation	Species	Strain	Accession nr	Origin	Location	Reference
cichofactin	cif	P. asturiensis	LMG 26898	FRDA00000000	Soybean leaves	Villaviciosa, Asturias, Spain	1. González et al. 2013
		Pseudomonas sp.	4A7	JAAMQI010000003
		Pseudomonas sp.	Ps689	CABVIA010000014	Ticks	Spain	2. Ruiz-Roldán et al. 2020
thanafactin	thf	P. bijeensis	L22-9	CP048810	Cabbage field	China	3. Liang et al. 2021
syringafactin	syf	P. syringae pv. tomato	DC3000	AE016853	Tomato	Guernsey, Channel Islands, United Kingdom	4. Xin and He 2013
		Pseudomonas sp.	SZ57	WIBD01000002	Rhizosphere soil		5. Zhang et al. 2021
bananamide	ban	Pseudomonas sp.	B2M1-30	JAOEJT010000008	cocoyam roots	Cameroon	6. Omoboye 2019
viscosin	vis	P. fluorescens	BBc6R8	CP065593	Sporocarp of the ectomycorrhizal fungus Laccaria bicolor		7. Deveau et al. 2014
		P. fluorescens	LMG1794	LT907842, LT907842	Freshwater isolate		8. Parret et al. 2005
	visc	P. fluorescens	SBW25	AM181176, AM181176	Phytosphere of field-grown sugar beet		9. Bailey et al. 1995
WLIP	wlp	P. wayambapalatensis	RW10S2	JN982332, JN982333	Rice rhizosphere	Sri Lanka	10. Rokni-Zadeh et al. 2012
	wip	P. fluorescens	LMG5329	ASGY00000000	Mushroom		11. Rokni‐Zadeh et al. 2013
	wlf	P. xanthosomae	COR54	CP077075	Roots of red cocoyam	Cameroon	12. Oni et al. 2020
	wlf	P. fakonensis	COW40	CP077076	Roots of white cocoyam	Cameroon	12. Oni et al. 2020
orfamide	ofa	P. protegens	Pf-5	CP000076	Cotton seedling rhizosphere	Texas, United States	13. Jing et al. 2020
poaeamide	poa	P. poae	RE*1-1-14	CP004045	Internal root tissue of sugar beet plants		14. Zachow et al. 2015
amphisin	ams	P. tensinigenes	ZA 5.3	CP077089	Wheat rhizosphere	Belgium	15. Girard et al. 2021
	ams	P. fluorescens	DSS73	JAFLXG010000010	Sugar beet rhizosphere		16. Koch et al. 2002
cocoyamide	coc	P. koreensis	B1M2-19	JAOEJS000000000
gacamide	coc	P. fluorescens	pf0-1	CP000094	Agricultural soil		17. Compeau et al. 1988
putisolvin	pso	Pseudomonas sp.	COR19	MT511055	Roots of red cocoyam	Cameroon	12. Oni et al. 2020
asplenin	asp	Pseudomonas sp.	COR33	not released	Roots of red cocoyam	Cameroon	18. Oni et al. 2022
entolysin	etl	P. entomophila	L48	CT573326	Female specimen of the fruit fly Drosophila melanogaster	Calvaire, (Guadeloupe Island)	19. Mulet et al. 2012
xantholysin	xlt	P. mosselii	BW11M1	KC297505 & LSLE01000008, KC297506	Banana rhizosphere	Sri Lankan wetlands	20. Ghequire et al. 2016
massetolide	mass	P. lactis	SS101	EU199080, EU199081	Wheat rhizosphere		21. De Souza et al. 2003

## Sheet: non-QS Poly-producer
Lipopeptide	Abbreviation	Species	Strain	Accession nr	Origin	Location	Reference
sringomycin	syr	P. syringae pv. syringae	B301D	CP005969	Diseased flower of the common pear (Pyrus communis)	East Malling Research Station, Maidstone, Kent, England	22. Ravindran et al. 2015
syringopeptin	syp	P. syringae pv. syringae	B301D
syringafactin	syf	P. syringae pv. syringae	B301D
syringotoxin	fst	P. fuscovaginae	UPB0736	CP100603	Sheath brown rot lesion on rice	Madagascar	23. Ferrarini et al. 2022
fuscopeptin	fus	P. fuscovaginae	UPB0737
asplenin	asp	P. fuscovaginae	UPB0738
pseudomycin	cir	P. cichorii	JBC1	CP007039	Soybean	South Korea	24. Yu et al. 2012
cichopeptin	cip	P. cichorii	JBC1
cichofactin	cif	P. cichorii	JBC1

## Sheet: QS Poly-producer
Lipopeptide	Abbreviation	Species	Strain	Accession nr	Origin	Location	Reference
nunamycin	nun	P. nunensis	In5	LIRD00000000	Disease suppressive soil of potato field	Inneruulalik, southern Greenland	25. Michelsen et al. 2015
nunapeptin	nup	P. nunensis	In5
cormycin	cor	P. corrugata	CFBP 5454		Tomato	Italy	26. Strano et al. 2015 .
corpeptin	cop	P. corrugata	CFBP5454
keanumycin	kea	P. nunensis	4A2e	JARWNF000000000	Forest soil	Jena, Gemany	27. Pflanze et al. 2023
nunapeptin	nup	P. nunensis	4A2e
thanamycin-var1	tha	P. brassicacearum	DF41	CP007410	Canola (Brassica napus L.) root	Canada	28. Nandi et al. 2016
sclerosin	ser	P. brassicacearum	DF41
thanafactin	thf	P. brassicacearum	DF41
thanamycin	tha	Pseudomonas sp.	SH-C52	CBLV000000000	Rhizosphere of sugar beet plants	Netherlands	29. Mendes et al. 2011
thanapeptin	thp	Pseudomonas sp.	SH-C52
thanafactin	thf	Pseudomonas sp.	SH-C52
keanumycin	kea	Pseudomonas sp.	QS1027	PHSU00000000	Fruiting bodies of Dicttyostelium discoideum	Mountain Lake Biological Station in Virginia	30. Arp et al. 2018
jessenipeptin	jsp	Pseudomonas sp.	QS1027
virginiafactin	vif	Pseudomonas sp.	QS1027
thanamycin	tha	Pseudomonas sp.	DSM 11579	JAAOIQ000000000	Soil	USA	31. Kirchner et al. 2020
thanapeptin	thp	Pseudomonas sp.	DSM 11579
thanafactin	thf	Pseudomonas sp.	DSM 11579
cormycin	cor	P. mediterranea	EDOX	JAERQI000000000	Endosphere of healthy tomato leaf	Netherlands	32. Zhou et al. 2021
medipeptin	mep	P. mediterranea	EDOX
thanafactin	thf	P. mediterranea	EDOX

## Sheet: Sessilin producer
Lipopeptide	Abbreviation	Species	Strain	Accession nr	Origin	Location	Reference
orfamide	ofa	P. sessilinigenes	CMR12a	CP077074	Cocoyam rhizosphere	Cameroon	33. D'aes et al. 2011
sessilin	ses	P. sessilinigenes	CMR12a
orfamide	ofa	Pseudomonas sp.	BIOMIG1BAC	CP049045	Influent of a Pasakoy urban wastewater treatment plant	Istanbul, Turkey	34. Altinbag et al. 2020
sessilin	ses	Pseudomonas sp.	BIOMIG1BAC
sessilin	ses	Pseudomonas sp.	MPFS	CP066123	Skin of tree frog Boana prasina		35. Brunetti et al. 2022
sessilin	ses	Pseudomonas sp.	MSSRFD41	JACKZK000000000	Rhizosphere of finger millet	India	36. Sekar et al. 2018
pseudodesmin	pse	P. tolaasii	CH36	JAFLXC000000000			37. Ghequire et al. 2015
tolaasin	tol	P. tolaasii	CH36
viscosinamide	vsa	P. costantinii	LMG 22119	MDDR00000000	Cultivated mushroom (Agaricus bisporus)		38. Scherlach et al. 2013
tolaasin F	taa	P. costantinii	LMG 22119
pseudodesmin	pse	P. tolaasii	NCPPB 2192	PHHD00000000	Cultivated mushroom (Agaricus bisporus)	UK	39. Demange et al. 1990
tolaasin	tol	P. tolaasii	NCPPB 2192

## Sheet: References
References
1	González AJ, Cleenwerck I, De Vos P, Fernández-Sanz AM: Pseudomonas asturiensis sp. nov., isolated from soybean and weeds. Systematic and Applied Microbiology 2013, 36(5):320-324.
2	Ruiz-Roldán L, Rojo-Bezares B, de Toro M, López M, Toledano P, Lozano C, Chichón G, Alvarez-Erviti L, Torres C, Sáenz Y: Antimicrobial resistance and virulence of Pseudomonas spp. among healthy animals: Concern about exolysin ExlA detection. Scientific reports 2020, 10(1):11667.
3	Liang J, Wang S, Yiming A, Fu L, Nie W, Chen G, Zhu B: Genome resource for Pseudomonas sp. strain L22-9: A potential novel species with antifungal activity. Phytopathology® 2021, 111(2):425-428.
4	Xin X-F, He SY: Pseudomonas syringae pv. tomato DC3000: a model pathogen for probing disease susceptibility and hormone signaling in plants. Annual review of phytopathology 2013, 51:473-498.
5	Zhang S, Mukherji R, Chowdhury S, Reimer L, Stallforth P: Lipopeptide-mediated bacterial interaction enables cooperative predator defense. Proceedings of the National Academy of Sciences 2021, 118(6):e2013759118.
6	Omoboye OO: Cyclic lipopeptide diversity and biocontrol versatility of Pseudomonas species associated with the cocoyam rhizosphere. Ghent University; 2019.
7	Deveau A, Gross H, Morin E, Karpinets T, Utturkar S, Mehnaz S, Martin F, Frey-Klett P, Labbé J: Genome sequence of the mycorrhizal helper bacterium Pseudomonas fluorescens BBc6R8. Genome announcements 2014, 2(1):10.1128/genomea. 01152-01113.
8	Parret AH, Temmerman K, De Mot R: Novel lectin-like bacteriocins of biocontrol strain Pseudomonas fluorescens Pf-5. Applied and environmental microbiology 2005, 71(9):5197-5207.
9	Bailey M, Lilley A, Thompson I, Rainey P, Ellis R: Site directed chromosomal marking of a fluorescent pseudomonad isolated from the phytosphere of sugar beet; stability and potential for marker gene transfer. Molecular Ecology 1995, 4(6):755-764.
10	Rokni-Zadeh H, Li W, Sanchez-Rodriguez A, Sinnaeve D, Rozenski J, Martins JC, De Mot R: Genetic and functional characterization of cyclic lipopeptide white-line-inducing principle (WLIP) production by rice rhizosphere isolate Pseudomonas putida RW10S2. Applied and environmental microbiology 2012, 78(14):4826-4834.
11	Rokni‐Zadeh H, Li W, Yilma E, Sanchez‐Rodriguez A, De Mot R: Distinct lipopeptide production systems for WLIP (white line‐inducing principle) in P seudomonas fluorescens and P seudomonas putida. Environmental microbiology reports 2013, 5(1):160-169.
12	Oni FE, Geudens N, Onyeka JT, Olorunleke OF, Salami AE, Omoboye OO, Arias AA, Adiobo A, De Neve S, Ongena M: Cyclic lipopeptide‐producing Pseudomonas koreensis group strains dominate the cocoyam rhizosphere of a Pythium root rot suppressive soil contrasting with P. putida prominence in conducive soils. Environmental microbiology 2020, 22(12):5137-5155.
13	Jing X, Cui Q, Li X, Yin J, Ravichandran V, Pan D, Fu J, Tu Q, Wang H, Bian X: Engineering Pseudomonas protegens Pf‐5 to improve its antifungal activity and nitrogen fixation. Microbial Biotechnology 2020, 13(1):118-133.
14	Zachow C, Jahanshah G, de Bruijn I, Song C, Ianni F, Pataj Z, Gerhardt H, Pianet I, Lämmerhofer M, Berg G: The novel lipopeptide poaeamide of the endophyte Pseudomonas poae RE* 1-1-14 is involved in pathogen suppression and root colonization. Molecular Plant-Microbe Interactions 2015, 28(7):800-810.
15	Girard L, Lood C, Höfte M, Vandamme P, Rokni-Zadeh H, van Noort V, Lavigne R, De Mot R: The ever-expanding Pseudomonas genus: description of 43 new species and partition of the Pseudomonas putida group. Microorganisms 2021, 9(8):1766.
16	Koch B, Nielsen TH, Sørensen D, Andersen JB, Christophersen C, Molin S, Givskov M, Sørensen J, Nybroe O: Lipopeptide production in Pseudomonas sp. strain DSS73 is regulated by components of sugar beet seed exudate via the Gac two-component regulatory system. Applied and Environmental Microbiology 2002, 68(9):4509-4516.
17	Compeau G, Al-Achi BJ, Platsouka E, Levy S: Survival of rifampin-resistant mutants of Pseudomonas fluorescens and Pseudomonas putida in soil systems. Applied and Environmental Microbiology 1988, 54(10):2432-2438.
18	Oni FE, Esmaeel Q, Onyeka JT, Adeleke R, Jacquard C, Clement C, Gross H, Ait Barka E, Höfte M: Pseudomonas lipopeptide-mediated biocontrol: chemotaxonomy and biological activity. Molecules 2022, 27(2):372.
19	Mulet M, Gomila M, Lemaitre B, Lalucat J, García-Valdés E: Taxonomic characterisation of Pseudomonas strain L48 and formal proposal of Pseudomonas entomophila sp. nov. Systematic and Applied Microbiology 2012, 35(3):145-149.
20	Ghequire MG, Swings T, Michiels J, Gross H, De Mot R: Draft genome sequence of Pseudomonas putida BW11M1, a banana rhizosphere isolate with a diversified antimicrobial armamentarium. Genome Announcements 2016, 4(2):10.1128/genomea. 00251-00216.
21	De Souza JT, De Boer M, De Waard P, Van Beek TA, Raaijmakers JM: Biochemical, genetic, and zoosporicidal properties of cyclic lipopeptide surfactants produced by Pseudomonas fluorescens. Applied and environmental microbiology 2003, 69(12):7161-7172.
22	Ravindran A, Jalan N, Yuan JS, Wang N, Gross DC: Comparative genomics of Pseudomonas syringae pv. syringae strains B301D and HS 191 and insights into intrapathovar traits associated with plant pathogenesis. Microbiologyopen 2015, 4(4):553-573.
23	Ferrarini E, Špacapan M, Lam VB, McCann A, Cesa-Luna C, Marahatta BP, De Pauw E, De Mot R, Venturi V, Höfte M: Versatile role of Pseudomonas fuscovaginae cyclic lipopeptides in plant and microbial interactions. Frontiers in Plant Science 2022, 13:1008980.
24	Yu S-M, Lee Y: First report of Pseudomonas cichorii associated with leaf spot on soybean in South Korea. Plant Disease 2012, 96(1):142-142.
25	Michelsen CF, Watrous J, Glaring MA, Kersten R, Koyama N, Dorrestein PC, Stougaard P: Nonribosomal peptides, key biocontrol components for Pseudomonas fluorescens In5, isolated from a Greenlandic suppressive soil. MBio 2015, 6(2):10.1128/mbio. 00079-00015.
26	Strano CP, Bella P, Licciardello G, Fiore A, Lo Piero AR, Fogliano V, Venturi V, Catara V: P seudomonas corrugata crpCDE is part of the cyclic lipopeptide corpeptin biosynthetic gene cluster and is involved in bacterial virulence in tomato and in hypersensitive response in N icotiana benthamiana. Molecular Plant Pathology 2015, 16(5):495-506.
27	Pflanze S, Mukherji R, Ibrahim A, Günther M, Götze S, Chowdhury S, Reimer L, Regestein L, Stallforth P: Nonribosomal peptides protect Pseudomonas nunensis 4A2e from amoebal and nematodal predation. Chemical Science 2023, 14(41):11573-11581.
28	Nandi M, Berry C, Brassinga AKC, Belmonte MF, Fernando WD, Loewen PC, de Kievit TR: Pseudomonas brassicacearum strain DF41 kills Caenorhabditis elegans through biofilm-dependent and biofilm-independent mechanisms. Applied and environmental microbiology 2016, 82(23):6889-6898.
29	Mendes R, Kruijt M, De Bruijn I, Dekkers E, Van Der Voort M, Schneider JH, Piceno YM, DeSantis TZ, Andersen GL, Bakker PA: Deciphering the rhizosphere microbiome for disease-suppressive bacteria. Science 2011, 332(6033):1097-1100.
30	Arp J, Götze S, Mukherji R, Mattern DJ, García-Altares M, Klapper M, Brock DA, Brakhage AA, Strassmann JE, Queller DC: Synergistic activity of cosecreted natural products from amoebae-associated bacteria. Proceedings of the National Academy of Sciences 2018, 115(15):3758-3763.
31	Kirchner N, Cano-Prieto C, van der Voort M, Raaijmakers JM, Gross H: Draft genome sequence of lipopeptide-producing strain pseudomonas fluorescens dsm 11579 and comparative genomics with pseudomonas sp. strain sh-c52, a closely related lipopeptide-producing strain. Microbiology Resource Announcements 2020, 9(21):10.1128/mra. 00304-00320.
32	Zhou L, De Jong A, Yi Y, Kuipers OP: Identification, isolation, and characterization of medipeptins, antimicrobial peptides from Pseudomonas mediterranea EDOX. Frontiers in Microbiology 2021, 12:732771.
33	D'aes J, Hua GKH, De Maeyer K, Pannecoucque J, Forrez I, Ongena M, Dietrich LE, Thomashow LS, Mavrodi DV, Höfte M: Biological control of Rhizoctonia root rot on bean by phenazine-and cyclic lipopeptide-producing Pseudomonas CMR12a. Phytopathology 2011, 101(8):996-1004.
34	Altinbag RC, Ertekin E, Tezel U: Complete Genome Sequence of Pseudomonas sp. Strain BIOMIG1BAC, Which Mineralizes Benzalkonium Chloride Disinfectants. Microbiology Resource Announcements 2020, 9(20):10.1128/mra. 00309-00320.
35	Brunetti AE, Bunk B, Lyra ML, Fuzo CA, Marani MM, Spröer C, Haddad CF, Lopes NP, Overmann J: Molecular basis of a bacterial-amphibian symbiosis revealed by comparative genomics, modeling, and functional testing. The ISME Journal 2022, 16(3):788-800.
36	Sekar J, Raju K, Duraisamy P, Ramalingam Vaiyapuri P: Potential of finger millet indigenous rhizobacterium Pseudomonas sp. MSSRFD41 in blast disease management—growth promotion and compatibility with the resident rhizomicrobiome. Frontiers in microbiology 2018, 9:1029.
37	Ghequire MG, Dillen Y, Lambrichts I, Proost P, Wattiez R, De Mot R: Different ancestries of R tailocins in rhizospheric Pseudomonas isolates. Genome biology and evolution 2015, 7(10):2810-2828.
38	Scherlach K, Lackner G, Graupner K, Pidot S, Bretschneider T, Hertweck C: Biosynthesis and mass spectrometric imaging of tolaasin, the virulence factor of brown blotch mushroom disease. ChemBioChem 2013, 14(18):2439-2443.
39	Demange P, Bateman A, Mertz C, Dell A, Piemont Y, Abdallah MA: Bacterial siderophores: structures of pyoverdins Pt, siderophores of Pseudomonas tolaasii NCPPB 2192, and pyoverdins Pf, siderophores of Pseudomonas fluorescens CCM 2798. Identification of an unusual natural amino acid. Biochemistry 1990, 29(50):11041-11051.
